# Supplementary material for: Pleasant Odor Decreases Mouse Anxiety-like Behaviors by Regulating Hippocampal Endocannabinoid Signaling
Source: Int J Mol Sci. 2024 Oct 4;25(19):10699. doi: 10.3390/ijms251910699 (PMC11477034; doi:10.3390/ijms251910699)
Supplement: Supplementary file 1 [file ijms-25-10699-s001.zip]

Archive with 2 entries (2 files):
- S1 RNA-sequencing Linalool VS Control.xlsx
- S2 RNA-sequencing 2-phenylethanol VS Control.xlsx
