# Supplementary material for: Pleasant Odor Decreases Mouse Anxiety-like Behaviors by Regulating Hippocampal Endocannabinoid Signaling
Source: Int J Mol Sci. 2024 Oct 4;25(19):10699. doi: 10.3390/ijms251910699 (PMC11477034; doi:10.3390/ijms251910699)
Supplement: Supplementary file 1 [file ijms-25-10699-s001.zip › S1 RNA-sequencing Linalool VS Control.xlsx]

## Sheet: Sheet1
Gene ID	Gene Symbol	Type	log2 (Linalool/Control)	Qvalue (Linalool/Control)
105244931	'Gm40453'	mRNA	-6.56104	1.1e-09
100041273	'Ndufb4c'	mRNA	-6.17683	1.25e-07
100328588	'Il4i1b'	mRNA	-6.06607	4.11e-07
100043688	'Amy2a2'	mRNA	-5.99325	8.59e-07
102637020	'Gm33933'	mRNA	-5.77866	6.03e-06
111241	'Hmga1b'	mRNA	-5.61136	2.34e-05
118568607	'LOC118568607'	mRNA	-5.42654	8.9e-05
105734727	'Gm27021'	mRNA	-5.3904	0.000114
19109	'Prl'	mRNA	-4.58122	4.88e-05
382551	'Cd300ld3'	mRNA	-2.82454	0.00078
27083	'Xlr4b'	mRNA	-2.65606	4.47e-13
108168770	'Gm13653'	mRNA	-2.56242	1.28e-14
56863	'Cldn9'	mRNA	-2.5488	0.000532
320640	'Skint4'	mRNA	-2.21554	0.000152
14559	'Gdf1'	mRNA	-2.1637	1.07e-197
12821	'Col17a1'	mRNA	-1.85496	0.00015
14067	'F5'	mRNA	-1.79387	6.11e-103
217169	'Tns4'	mRNA	-1.74341	5.97e-08
232156	'Slc4a5'	mRNA	-1.68818	1.77e-56
18431	'Oca2'	mRNA	-1.68592	1.93e-07
259172	'Mfrp'	mRNA	-1.57834	8.16e-39
102902673	'Gm21992'	mRNA	-1.54951	9.57e-09
12560	'Cdh3'	mRNA	-1.5488	1.31e-08
209195	'Clic6'	mRNA	-1.54483	1.4e-110
546144	'Wdr72'	mRNA	-1.54254	0.000274
73569	'Vgll3'	mRNA	-1.52905	3.97e-56
12837	'Col8a1'	mRNA	-1.48742	3.72e-28
246133	'Kcne2'	mRNA	-1.45101	9.81e-45
14089	'Fap'	mRNA	-1.42854	1.13e-06
432800	'Gm5454'	mRNA	-1.41769	1.14e-14
19116	'Prlr'	mRNA	-1.36574	9.82e-69
100040591	'Kcnj13'	mRNA	-1.34831	4.56e-45
319776	'Tmem72'	mRNA	-1.34409	2.51e-19
353235	'Pcdha8'	mRNA	-1.329	2.75e-07
12936	'Pcdha4'	mRNA	-1.31691	1.08e-18
269633	'Wdr86'	mRNA	-1.2995	8.34e-14
107303348	'Gm45935'	mRNA	-1.29702	0.000296
70358	'Steap1'	mRNA	-1.28005	1.12e-05
12738	'Cldn2'	mRNA	-1.24155	6.23e-21
22139	'Ttr'	mRNA	-1.24059	0
68800	'Prr32'	mRNA	-1.18818	0.00026
11304	'Abca4'	mRNA	-1.17387	1.19e-41
574404	'Gm14685'	mRNA	-1.15485	2.91e-07
11826	'Aqp1'	mRNA	-1.13566	6.81e-22
278507	'Wfikkn2'	mRNA	-1.12758	4.09e-13
14275	'Folr1'	mRNA	-1.11669	2.9e-22
16668	'Krt18'	mRNA	-1.11649	3.44e-07
66898	'Baiap2l1'	mRNA	-1.10392	1.79e-05
63873	'Trpv4'	mRNA	-1.10009	1.7e-21
12829	'Col4a4'	mRNA	-1.093	1e-07
16691	'Krt8'	mRNA	-1.08561	0.000308
329941	'Col8a2'	mRNA	-1.06413	7.29e-29
18606	'Enpp2'	mRNA	-1.06155	0
78896	'Ecrg4'	mRNA	-1.03525	2.32e-30
232345	'A2m'	mRNA	-1.02324	3.96e-29
241639	'Fermt1'	mRNA	1.02636	4e-05
21956	'Tnnt2'	mRNA	1.03496	0.000394
268958	'Capn11'	mRNA	1.07144	8.21e-05
65255	'Asb4'	mRNA	1.08101	0.000995
71355	'Col24a1'	mRNA	1.10954	2.21e-05
64378	'Gpr88'	mRNA	1.11179	1.27e-15
211623	'Plac9a'	mRNA	1.14852	4.65e-16
108168448	'Gm9009'	mRNA	1.18991	7.77e-05
17116	'Mab21l1'	mRNA	1.3174	4.14e-06
100041874	'Gm3558'	mRNA	1.34157	2.11e-07
22351	'Vill'	mRNA	1.41592	3.98e-14
381359	'Prdm12'	mRNA	1.51636	0.000678
380787	'Lbhd2'	mRNA	1.58871	3.81e-07
545007	'Gm5796'	mRNA	1.64429	1.09e-05
118567843	'LOC118567843'	mRNA	1.79375	5.8e-05
110558	'H2-Q9'	mRNA	1.82716	0.00017
100042807	'Eif3j2'	mRNA	1.90612	1.54e-06
105245342	'Gm40814'	mRNA	2.44023	1.07e-09
19661	'Rbp3'	mRNA	4.28887	5.3e-10
118568340	'LOC118568340'	mRNA	4.7514	0.000569
319188	'H2bc22'	mRNA	5.01832	0.000101
319173	'H2ac10'	mRNA	5.27577	1.4e-05
118568301	'LOC118568301'	mRNA	5.44917	3.11e-06
100043684	'Amy2a4'	mRNA	5.8229	5.91e-08
620499	'Gm6158'	mRNA	5.90413	2.22e-08
15077	'H3c14'	mRNA	5.94626	1.31e-08
118568299	'LOC118568299'	mRNA	7.27605	7.15e-20
14204	'Il4i1'	mRNA	7.70649	4.86e-05
