# Supplementary material for: Pleasant Odor Decreases Mouse Anxiety-like Behaviors by Regulating Hippocampal Endocannabinoid Signaling
Source: Int J Mol Sci. 2024 Oct 4;25(19):10699. doi: 10.3390/ijms251910699 (PMC11477034; doi:10.3390/ijms251910699)
Supplement: Supplementary file 1 [file ijms-25-10699-s001.zip › S2 RNA-sequencing 2-phenylethanol VS Control.xlsx]

## Sheet: Sheet1
Gene ID	Gene Symbol	Type	log2 (2-phenylethanol/Control)	Qvalue (2-phenylethanol/Control)
18741	Pitx2'	mRNA	-6.43549	1.31e-10
115486964	Gm51590'	mRNA	-5.94697	6.92e-08
101488212	Evi2'	mRNA	-5.29358	2.68e-05
93677	Lmod2'	mRNA	-5.13235	8.35e-05
118567440	LOC118567440'	mRNA	-5.05209	0.000141
319155	H4c3'	mRNA	-5.03403	0.000157
666214	1700049E17Rik1'	mRNA	-5.024	0.000168
118568607	LOC118568607'	mRNA	-4.946	0.00027
105245382	Gm9241'	mRNA	-4.87068	0.000415
619547	Rpl34-ps1'	mRNA	-4.75749	0.000766
100042533	Gm11578'	mRNA	-4.67019	2.93e-06
13214	Defb1'	mRNA	-4.62925	2.97e-06
382045	Adgrg5'	mRNA	-4.36682	3.06e-05
64290	Foxb1'	mRNA	-3.84937	4.7e-10
14472	Gbx2'	mRNA	-3.54847	2.55e-62
329581	Birc7'	mRNA	-3.29434	0.000268
110599584	Eef1akmt4-ece2'	mRNA	-3.28448	1.6e-25
72000	Lmntd2'	mRNA	-3.21402	0.000478
102635181	Gm32584'	mRNA	-3.13235	0.000834
14419	Gal'	mRNA	-2.85636	4.36e-13
110312	Pmch'	mRNA	-2.84703	6.43e-43
16372	Irx2'	mRNA	-2.77234	1.87e-11
118568340	LOC118568340'	mRNA	-2.62779	6.02e-08
101055758	Gm7592'	mRNA	-2.60193	0.000309
15171	Hcrt'	mRNA	-2.55766	4.17e-12
381591	L1td1'	mRNA	-2.5298	9.49e-05
17888	Myh6'	mRNA	-2.52922	1.55e-08
229588	Gm128'	mRNA	-2.45193	0.000147
21416	Tcf7l2'	mRNA	-2.44216	5.58e-284
330390	Gm765'	mRNA	-2.34035	2.05e-28
11552	Adra2b'	mRNA	-2.22482	2.52e-23
192212	Prom2'	mRNA	-2.14005	3.28e-06
20429	Shox2'	mRNA	-2.13805	1.51e-109
100043257	Rbm3-ps'	mRNA	-2.06914	4.19e-13
170935	Grid2ip'	mRNA	-2.06432	2.95e-95
93897	Fzd10'	mRNA	-2.05002	3.48e-26
106347	Ildr1'	mRNA	-2.04489	0.000714
239250	Slitrk6'	mRNA	-2.01198	4.82e-56
15018	H2-Q7'	mRNA	-2.00106	1.84e-09
16521	Kcnj5'	mRNA	-1.99932	5.25e-16
19011	Endou'	mRNA	-1.99242	3.37e-26
100041273	Ndufb4c'	mRNA	-1.9638	5.47e-06
66696	Snx31'	mRNA	-1.90996	7.22e-06
14559	Gdf1'	mRNA	-1.86519	0
215456	Gpat2'	mRNA	-1.81418	1.29e-14
12308	Calb2'	mRNA	-1.80831	1.24e-171
11937	Atp2a1'	mRNA	-1.7966	2.92e-18
100043688	Amy2a2'	mRNA	-1.79361	0.000728
234788	Slc38a8'	mRNA	-1.77998	0.000779
16370	Irs4'	mRNA	-1.77161	2.93e-14
21462	Tcp10b'	mRNA	-1.76308	0.000192
100041678	Gm3500'	mRNA	-1.74704	2.77e-09
71889	Epn3'	mRNA	-1.72691	6.09e-44
231103	Gckr'	mRNA	-1.70684	1.19e-05
22412	Wnt9b'	mRNA	-1.70303	7.76e-18
12310	Calca'	mRNA	-1.70256	0.000152
103655	Sec14l4'	mRNA	-1.68702	3.66e-05
22349	Vil1'	mRNA	-1.66156	2.59e-08
140919	Slc17a6'	mRNA	-1.64921	2.64e-299
333315	Frem3'	mRNA	-1.63757	1.7e-28
22064	Trpc2'	mRNA	-1.63534	1.41e-08
240239	Gpr151'	mRNA	-1.62985	6.73e-09
240892	Dusp27'	mRNA	-1.62985	1.76e-07
54612	Sfrp5'	mRNA	-1.61009	4.31e-12
71939	Apol6'	mRNA	-1.60169	0.000464
22771	Zic1'	mRNA	-1.59849	1.18e-212
11606	Agt'	mRNA	-1.59474	5.21e-244
100040416	Rpl13-ps6'	mRNA	-1.59311	0.00041
22414	Wnt2b'	mRNA	-1.59135	1.57e-07
105244829	Gm40365'	mRNA	-1.57152	4.56e-76
240411	Loxhd1'	mRNA	-1.55475	4.58e-06
73407	Tepp'	mRNA	-1.53006	6.96e-05
71872	Aox4'	mRNA	-1.51863	3.43e-06
327747	Mettl24'	mRNA	-1.49215	2.44e-06
319888	Oacyl'	mRNA	-1.45931	2.87e-12
100504156	Fam181a'	mRNA	-1.45632	1.22e-10
243967	Ntn5'	mRNA	-1.44214	2.87e-37
58222	Rab37'	mRNA	-1.41708	1.27e-71
433319	Gm5528'	mRNA	-1.4152	3.65e-15
21955	Tnnt1'	mRNA	-1.41226	4.38e-49
68498	Tspan11'	mRNA	-1.40742	5.84e-24
12695	Patj'	mRNA	-1.40573	3.92e-132
18753	Prkcd'	mRNA	-1.39552	0
14106	Foxh1'	mRNA	-1.39494	7.54e-05
12491	Cd36'	mRNA	-1.37489	0.000328
100040961	Gm10145'	mRNA	-1.3645	4.92e-17
68553	Col6a4'	mRNA	-1.36441	7.01e-35
320701	Tafa4'	mRNA	-1.35082	2.55e-15
83379	Klb'	mRNA	-1.34098	0.000371
118449	Synpo2'	mRNA	-1.34035	1.07e-120
207215	Fbxo40'	mRNA	-1.32868	0.000406
27385	Magel2'	mRNA	-1.30804	3.09e-15
100504112	Ccer2'	mRNA	-1.29544	0.000102
16371	Irx1'	mRNA	-1.29054	2.53e-07
56089	Ramp3'	mRNA	-1.28307	4.53e-103
240960	Dnah14'	mRNA	-1.28071	3.98e-05
17540	Mrvi1'	mRNA	-1.27912	3.43e-32
69576	Smco1'	mRNA	-1.24458	0.000159
22626	Slc23a3'	mRNA	-1.24094	0.000205
75986	Agmat'	mRNA	-1.23754	1.09e-06
207618	Zfp804b'	mRNA	-1.23264	0.000659
19892	Rpe65'	mRNA	-1.22609	6.64e-07
252974	Tspear'	mRNA	-1.22105	1.59e-10
72269	Cda'	mRNA	-1.21929	2.47e-05
213783	Plekhg1'	mRNA	-1.21902	2.44e-249
18095	Nkx3-1'	mRNA	-1.19922	0.000281
71355	Col24a1'	mRNA	-1.19878	5.51e-50
65100	Zic5'	mRNA	-1.19323	8.99e-06
115488204	Gm45623'	mRNA	-1.1874	1e-73
22268	Upk1b'	mRNA	-1.18532	9.5e-05
100529082	Gm11127'	mRNA	-1.18522	2.25e-05
22772	Zic2'	mRNA	-1.18466	1.03e-55
74558	Gvin1'	mRNA	-1.18275	3.46e-28
80883	Ntng1'	mRNA	-1.18072	4.58e-190
268527	Greb1'	mRNA	-1.17939	6.18e-13
209268	Igsf1'	mRNA	-1.17366	6.45e-27
118568299	LOC118568299'	mRNA	-1.16208	8.8e-10
64242	Ngb'	mRNA	-1.15726	4.58e-16
629147	Ctxn3'	mRNA	-1.15643	1.06e-06
12180	Smyd1'	mRNA	-1.15054	4.83e-10
66183	Sptssb'	mRNA	-1.14752	1.39e-09
12023	Barx2'	mRNA	-1.14687	3.31e-06
17295	Met'	mRNA	-1.14437	2.23e-13
100504285	Abhd12b'	mRNA	-1.14277	3.16e-24
545007	Gm5796'	mRNA	-1.13986	0.000167
353326	Rtl1'	mRNA	-1.1393	3.11e-111
12425	Cckar'	mRNA	-1.13174	0.000622
19223	Ptgis'	mRNA	-1.13066	0.00051
19144	Klk6'	mRNA	-1.12678	1.35e-28
331374	Dgkk'	mRNA	-1.12059	2.03e-10
433698	Fam205a1'	mRNA	-1.11904	1.95e-06
225997	Trpm6'	mRNA	-1.10126	1.78e-06
320951	Pisd'	mRNA	-1.09223	0
330953	Hcn4'	mRNA	-1.08774	1.21e-36
217682	Plekhd1'	mRNA	-1.07271	6.03e-31
271424	Ip6k3'	mRNA	-1.06536	0.0009
16842	Lef1'	mRNA	-1.05988	7.15e-37
226841	Vash2'	mRNA	-1.05794	5.32e-16
19713	Ret'	mRNA	-1.04635	1.38e-35
545192	Baiap3'	mRNA	-1.04067	6.66e-83
109828	C7'	mRNA	-1.03925	1.41e-05
22774	Zic4'	mRNA	-1.03654	4.03e-16
53311	Mybph'	mRNA	-1.03453	3.43e-05
269589	Sytl1'	mRNA	-1.03374	9.84e-06
244049	Mctp2'	mRNA	-1.02761	2.87e-07
72160	Tmem163'	mRNA	-1.02247	6.67e-56
105244931	Gm40453'	mRNA	-1.02035	1.57e-06
12822	Col18a1'	mRNA	-1.00824	2.39e-20
21808	Tgfb2'	mRNA	1.0008	2.06e-43
20897	Stra6'	mRNA	1.00299	3.7e-20
17171	Mas1'	mRNA	1.00704	3.59e-54
226999	Slc9a2'	mRNA	1.03507	1.02e-29
330319	Wipf3'	mRNA	1.03704	0
227580	C1ql3'	mRNA	1.04054	3.1e-238
18013	Neurod2'	mRNA	1.06066	3.96e-219
544963	Iqgap2'	mRNA	1.06136	1.19e-141
320563	Islr2'	mRNA	1.06326	9.98e-225
244954	Prss35'	mRNA	1.06412	6.82e-12
105348	Golm1'	mRNA	1.07087	2.73e-126
232016	Itprid1'	mRNA	1.07152	1.51e-07
12609	Cebpd'	mRNA	1.07392	8.51e-28
12891	Cpne6'	mRNA	1.07982	0
13590	Lefty1'	mRNA	1.08033	2.96e-10
67516	Kctd4'	mRNA	1.10234	6.05e-64
16177	Il1r1'	mRNA	1.10837	5.2e-24
239405	Rspo2'	mRNA	1.11794	1.54e-31
320265	Tafa1'	mRNA	1.12571	9.27e-56
70337	Iyd'	mRNA	1.13143	8.38e-06
13492	Drd5'	mRNA	1.13495	4.88e-20
66042	Sostdc1'	mRNA	1.13953	0.000352
77630	Prdm8'	mRNA	1.14331	1.33e-140
118568284	LOC118568284'	mRNA	1.14438	8.01e-09
16591	Kl'	mRNA	1.14486	2.47e-33
110886	Gabra5'	mRNA	1.15351	2.56e-199
64580	Ndst4'	mRNA	1.15419	5.22e-32
11435	Chrna1'	mRNA	1.16391	0.000338
23850	Pappa2'	mRNA	1.16634	0.000238
242594	Fyb2'	mRNA	1.17237	1.42e-07
20562	Slit1'	mRNA	1.17839	0
19225	Ptgs2'	mRNA	1.18832	2.23e-42
330723	Htra4'	mRNA	1.19249	1.43e-05
110835	Chrna5'	mRNA	1.20566	2.86e-12
75429	Fam183b'	mRNA	1.2075	8.63e-05
14735	Gpc4'	mRNA	1.21004	5.24e-43
59058	Bhlhe22'	mRNA	1.21259	1.59e-138
213208	Il20rb'	mRNA	1.23074	1.14e-06
23985	Slc26a4'	mRNA	1.2397	4.4e-20
17181	Matn2'	mRNA	1.24064	1.48e-127
237806	Dnah9'	mRNA	1.2519	4.47e-33
67451	Pkp2'	mRNA	1.29388	1.11e-53
18167	Npy2r'	mRNA	1.32972	1.01e-65
12683	Cidea'	mRNA	1.33062	1.04e-11
239368	Erich5'	mRNA	1.35522	2.12e-05
75426	Igfbpl1'	mRNA	1.35907	4.85e-09
380702	Shisa6'	mRNA	1.37072	4.44e-247
21941	Tnfrsf8'	mRNA	1.37434	4.14e-09
53417	Hif3a'	mRNA	1.37542	9.14e-33
235505	Cd109'	mRNA	1.38192	1.12e-10
98970	Fibcd1'	mRNA	1.38285	4.52e-242
26558	Homer3'	mRNA	1.39176	1.41e-119
208628	Kntc1'	mRNA	1.41343	0.00044
15564	Htr5b'	mRNA	1.41718	6.04e-10
207596	Thsd4'	mRNA	1.41948	2.63e-96
242642	Hpdl'	mRNA	1.42686	4.27e-10
11922	Neurod6'	mRNA	1.42995	0
14729	Gp5'	mRNA	1.4351	0.000322
65971	Tbata'	mRNA	1.43908	2.92e-17
93898	Cers1'	mRNA	1.45717	0
17318	Mid1'	mRNA	1.46797	0
320078	Olfml2b'	mRNA	1.48391	7.86e-94
75677	Cldn22'	mRNA	1.48562	4.6e-06
21924	Tnnc1'	mRNA	1.48855	1.79e-20
268958	Capn11'	mRNA	1.4999	3.75e-09
226359	C1ql2'	mRNA	1.5003	1.52e-151
223272	Itgbl1'	mRNA	1.50717	7.41e-07
57435	Plin4'	mRNA	1.53549	1.69e-44
74186	Ccdc3'	mRNA	1.55125	3.93e-76
380924	Olfm4'	mRNA	1.56893	3.67e-08
665378	Gm7609'	mRNA	1.5694	1.12e-05
12266	C3'	mRNA	1.56952	0.00021
78806	Stpg1'	mRNA	1.57039	3.7e-10
18292	Sebox'	mRNA	1.59028	2.7e-18
54378	Cacng6'	mRNA	1.61222	0.000601
101056061	Gm29770'	mRNA	1.62241	7.76e-07
259277	Klk8'	mRNA	1.63624	1.36e-25
20716	Serpina3n'	mRNA	1.64309	9.88e-112
64074	Smoc2'	mRNA	1.68596	4.38e-123
18071	Nhlh1'	mRNA	1.69179	6.93e-05
244189	Gm4972'	mRNA	1.74294	5.47e-05
78709	Spink8'	mRNA	1.74932	1.13e-24
241556	Tspan18'	mRNA	1.75313	2.62e-60
237987	Otop2'	mRNA	1.75886	3.39e-09
219257	Pcdh20'	mRNA	1.76242	1.41e-241
240444	Kcng2'	mRNA	1.78994	3.28e-57
192650	Cabp7'	mRNA	1.83238	0
320974	Lrrn4'	mRNA	1.84048	7.24e-05
320924	Ccbe1'	mRNA	1.87757	1.23e-71
12534	Cdk1'	mRNA	1.91447	0.000333
18205	Ntf3'	mRNA	1.95511	7.3e-12
100042807	Eif3j2'	mRNA	2.03029	5.08e-06
223915	Krt73'	mRNA	2.05272	4.61e-12
70853	Vwa3b'	mRNA	2.09257	1.9e-36
214292	Syna'	mRNA	2.26489	3.75e-16
16170	Il16'	mRNA	2.29468	4.53e-139
20737	Spn'	mRNA	2.35721	1.87e-05
244911	C2cd4a'	mRNA	2.37399	2.98e-05
319154	H3c13'	mRNA	2.40616	2.33e-10
100041585	Amd2'	mRNA	2.46011	1.72e-18
226413	Lct'	mRNA	2.49106	5.7e-223
12931	Crlf1'	mRNA	2.52065	4.84e-101
26971	Pla2g2f'	mRNA	2.57775	1.76e-19
574405	DXBay18'	mRNA	2.60508	1.54e-13
56720	Tdo2'	mRNA	2.73029	8.07e-16
109620	Dsp'	mRNA	2.78737	4.41e-188
246709	Rgs13'	mRNA	2.82958	0.000334
110895	Slc9a4'	mRNA	3.26502	4.05e-51
625591	Cldn34c2'	mRNA	3.26887	2.67e-07
237091	Lhfpl1'	mRNA	3.27704	4.28e-06
69540	Klk10'	mRNA	3.32434	2.46e-06
319150	H3c2'	mRNA	3.47549	2.02e-05
105244833	Gm40369'	mRNA	3.6375	2.33e-110
20201	S100a8'	mRNA	3.73121	1.92e-27
12655	Chil3'	mRNA	3.9641	7.84e-14
238393	Serpina3f'	mRNA	4.13755	0.000111
18054	Ngp'	mRNA	4.31768	2.03e-31
17002	Ltf'	mRNA	4.41454	1.07e-19
20202	S100a9'	mRNA	4.41454	6.64e-34
432725	Gm5445'	mRNA	4.42965	9.32e-05
118568432	LOC118568432'	mRNA	4.73647	0.000691
245195	Retnlg'	mRNA	4.862	0.000346
115486932	Gm51573'	mRNA	4.98544	0.000164
620631	Ttc30a2'	mRNA	5.39473	8.73e-06
26361	Avpr1b'	mRNA	5.47804	4.35e-06
118568301	LOC118568301'	mRNA	5.51705	3.11e-06
12796	Camp'	mRNA	5.54007	8.64e-12
213436	Rtl3'	mRNA	6.0212	3.9e-16
15077	H3c14'	mRNA	6.31266	3.91e-10
16819	Lcn2'	mRNA	6.97859	1.59e-29
